# Supplementary material for: Targeting inflammation with chimeric antigen receptor macrophages using a signal switch
Source: Nat Biomed Eng. 2025 May 7;9(9):1502–16. doi: 10.1038/s41551-025-01387-8 (PMC12443588; doi:10.1038/s41551-025-01387-8)
Supplement: Supplementary file 3 — Statistical source data. [file 41551_2025_1387_MOESM3_ESM.xlsx]

## Sheet: Fig 1C
	CAR Transduction efficiency (%)
	UTD	1.6	1.8	0.7	1.1	0.3	0.5
	CAR-M	36.4	40.9	42.5	39.5	31.4	43.1

## Sheet: Fig 1E
	p-STAT6 (mean fluorescence intensity)
	CAR-M	2250	1814	3018	2165
	CAR-M.TNF-a	8183	6617	9028	10457	8561	7860
	CAR-M.IL-4	8956	11037	7012	7538	8551	6520
	p-AKT (mean fluorescence intensity)
	CAR-M	2320	1915	1835	2642
	CAR-M.TNF-a	4221	4027	4703	6383	6116	3529
	CAR-M.IL-4	6652	5459	6717	5573	8011	7214
	CD206 (mean fluorescence intensity)
	CAR-M	1513	1120	857	752
	CAR-M.TNF-a	3641	4018	5509	3316	5117	4450
	CAR-M.IL-4	5919	6227	4927	4053	6450	5538
	Egr2 (mean fluorescence intensity)
	CAR-M	1128	737	1604	849
	CAR-M.TNF-a	7512	8607	7381	6056	5120	5763
	CAR-M.IL-4	7721	6913	6317	5305	5237	7014
	PD-L2 (mean fluorescence intensity)
	CAR-M	1530	1018	1125	883
	CAR-M.TNF-a	3150	2419	1710	2477	2904	2787
	CAR-M.IL-4	2218	2634	2059	2528	3304	1908

## Sheet: Fig 1J
		Medium (mean fluorescence intensity)						TNF-a (mean fluorescence intensity)
	UTD-M	2301	1926	1657	1604	1705	2011	2512	1816	3219	2150	2475	2080
	CAR-M	2619	2355	1864	1689	2516	2773	8519	9302	6613	7057	8005	7253

## Sheet: Fig 1K
	Uptake apoptotic cells (%)
	CAR-M	30.5	23.2	27.5	21.7	26.6
	CAR-M+TNF-a	87.5	69.8	93.2	75.8	87.1

## Sheet: Fig 1L
	Ratio (Mac: T)	UTD
	0.5:1	22514	16788	27008	30094	20630
	1:1	28560	21446	17512	29496	26534
	2:1	33626	28618	25614	24986	21116
	4:1	27240	22986	31380	18946	29570
	Ratio (Mac: T)	CAR-M+TNF-a
	0.5:1	19020	23622	16048	14126	18236
	1:1	11238	18252	14104	10244	17470
	2:1	12652	8912	7038	12034	10732
	4:1	11742	13426	10438	11428	6356

## Sheet: Fig 1M
	iNOS
	UTD	1.03524	1.30562	0.670256	0.793861
	M1	69.3226	110.26	61.2159	41.2057	66.8125	84.6364
	M1+CAR-M.TNFa	45.2257	33.5124	48.6212	42.3281	21.4002	32.4226
	IL-1beta
	UTD	1.1059	0.861534	1.28056	1.0287
	M1	12.0328	22.647	11.6126	21.0837	16.3234	17.5126
	M1+CAR-M.TNFa	14.3254	8.11589	7.3356	6.72056	10.9257	11.3027
	IL-6
	UTD	0.920247	0.662563	1.4525	1.12578
	M1	40.8356	52.2126	51.3015	65.1142	36.3006	57.3597
	M1+CAR-M.TNFa	37.8201	30.946	27.0287	26.6119	41.9025	32.4369
