# Supplementary material for: Targeting inflammation with chimeric antigen receptor macrophages using a signal switch
Source: Nat Biomed Eng. 2025 May 7;9(9):1502–16. doi: 10.1038/s41551-025-01387-8 (PMC12443588; doi:10.1038/s41551-025-01387-8)
Supplement: Supplementary file 4 — Statistical source data. [file 41551_2025_1387_MOESM4_ESM.xlsx]

## Sheet: Fig 2C
	Tubular injury score
	Control	0	0	0	0	0	0
	IRI+Vehicle	4	4	3	3	4	3	3	3
	IRI+UTD	4	4	3	3	3	3	4	4
	IRI+CARΔ-M	3	4	4	3	4	3
	IRI+CAR-M	3	1	2	1	2	3	2	1
	IRI+M2	2	2	3	1	2	2

## Sheet: Fig 2D
	Serum Creatinine (mg/dl)
	Control	0.16	0.19	0.2	0.17	0.21	0.17
	IRI+Vehicle	1.34	1.35	0.96	1.06	1.44	1.15	1.04	1.22
	IRI+UTD	1.24	1.45	1.09	1.18	1	1.14	1.5	1.3
	IRI+CARΔ-M	0.96	1.52	1.48	1.35	1.37	1.18
	IRI+CAR-M	0.95	0.34	0.64	0.49	0.58	1.05	0.68	0.47
	IRI+M2	0.78	0.91	0.43	1.17	0.61	0.83

## Sheet: Fig 2E
	Neutrophils (number per hpf)
	Control	1.3	0.8	0.4	0.7	1.5	1
	IRI+Vehicle	72	79	40	45	68	59	48	56
	IRI+UTD	67	95	59	46	65	41	75	77
	IRI+CARΔ-M	63	79	85	59	48	66
	IRI+CAR-M	33	16	26	21	29	42	18	16
	IRI+M2	33	40	47	22	27	36

## Sheet: Fig 2F
		Control						IRI+vehicle								IRI+UTD								IRI+CARΔ-M						IRI+CAR-M								IRI+M2
	IFN-γ	1.22069	0.690021	0.521665	0.700608	1.336	1.115	9.33001	11.9336	8.33507	5.82008	15.037	6.50588	9.73767	7.14464	9.90226	13.5257	7.53616	7.02656	10.113	8.1151	9.622	12.2303	10.1996	12.9315	13.7622	7.23735	10.4164	8.35855	7.52306	3.50319	7.22307	3.43305	4.92489	6.82161	4.93329	3.21148	9.29736	3.98099	11.0638	4.33046	4.77215	6.61696
	TNF-α	0.762259	0.883016	1.20011	1.5261	0.674269	1.14572	23.1157	15.8051	13.3232	9.11259	22.7179	11.5742	15.3361	9.93269	20.5363	19.3316	10.6004	11.0277	13.2307	10.2264	18.9166	15.8463	13.1525	17.9115	20.9184	16.3585	16.6276	11.5332	10.9368	6.61127	5.74963	4.11023	11.3004	9.94101	10.5301	7.73592	10.6082	6.41293	12.5771	6.98692	7.96137	9.64278
	IL-1	1.13056	0.713197	0.923949	1.83786	0.633601	1.52601	14.73	20.8442	13.3571	16.3333	25.5024	13.8387	10.2008	18.0279	25.9205	24.3003	12.8007	17.0269	19.1125	12.043	16.7441	14.7148	16.6982	23.0232	24.1847	17.5377	19.6859	13.4042	16.3006	3.61364	6.50782	6.94471	7.54691	11.9011	11.6422	6.68902	9.81159	7.50524	13.3126	6.73636	7.32053	12.5441
	IL-6	1.3315	0.692251	0.857869	1.72004	0.771297	0.942932	9.51562	6.93661	12.6369	7.70207	11.8336	7.51473	8.10179	5.63645	13.5009	11.2031	7.41127	8.60078	14.105	10.303	5.40016	6.04638	8.90591	11.5392	11.6337	8.85883	14.5282	10.6121	7.53068	6.2367	4.34294	5.06613	3.70041	8.12777	3.52215	4.32016	7.30475	6.0496	6.21265	4.91414	3.58934	7.83936

## Sheet: Fig 2G
		Control						IRI+vehicle								IRI+UTD								IRI+CARΔ-M						IRI+CAR-M								IRI+M2
	CXCL1	1.22169	0.693007	0.662519	0.769005	1.35196	1.10003	11.6333	9.44969	8.03776	7.22158	14.0469	10.2236	6.54556	7.93349	16.3366	13.5117	10.5349	7.02009	8.13262	6.63159	11.3425	20.3027	9.82671	13.9172	15.8509	7.2307	8.3766	7.83055	6.90007	2.91937	6.63448	3.71126	4.72409	8.1169	5.71757	3.36115	6.69306	3.83178	7.43545	5.59903	4.58237	9.87339
	CXCL2	1.50027	0.683307	1.34457	1.42101	0.844581	0.910664	28.102	36.5121	15.5366	22.8207	35.7177	23.1003	26.138	29.021	31.6024	30.503	18.9095	20.9036	25.1442	14.7636	28.9001	37.0118	22.5544	31.4181	33.4768	21.5307	25.8985	16.2065	15.337	7.90819	13.5001	11.0473	18.0378	17.7361	21.5354	16.5642	14.8769	7.67094	20.0952	10.7156	17.4969	9.20398

## Sheet: Fig 2I
	Days after IRI	TNF-a
	D0	1.12008	0.760501	1.26158	0.850553
	D1	26.3328	17.2691	18.1362	17.1251
	D2	16.6011	12.5368	22.7008	18.1226
	D4	5.3222	9.62009	4.5332	7.02148
	D8	0.640406	1.13035	1.32886	1.53567

## Sheet: Fig 2K
	CD206	UTD-M				CAR-M
	Kidney-Sham	677	915	505	612	1053	651	790	681
	Kidney-IRI	1103	443	610	561	4168	2642	3417	3120
	Liver	850	1176	913	608	551	606	653	911
	Lung	617	625	815	557	402	618	875	633
	Spleen	462	441	630	651	524	604	824	776
	Egr2	UTD-M				CAR-M
	Kidney-Sham	335	612	410	372	615	337	417	391
	Kidney-IRI	615	413	306	391	6015	5649	4150	5843
	Liver	559	537	661	375	225	515	433	361
	Lung	605	418	403	513	381	452	715	427
	Spleen	358	337	592	617	405	681	639	457
	Arginase	UTD-M				CAR-M
	Kidney-Sham	1.20048	0.862471	0.911637	1.10075	0.642427	1.40455	0.742806	0.913451
	Kidney-IRI	0.330064	0.53361	0.610201	0.752217	22.5853	18.3694	13.6516	19.3732
	Liver	1.14289	1.63614	0.871633	1.23406	1.59732	0.582669	1.30598	0.823773
	Lung	0.820054	0.751693	0.708449	1.4431	2.10966	0.853911	0.652991	1.82837
	Spleen	1.5403	1.10992	0.681563	2.12053	1.80828	0.773543	1.30598	1.10506
	IL-10	UTD-M				CAR-M
	Kidney-Sham	0.987612	0.93508	1.47091	0.745962	1.10417	1.30493	0.672541	0.883337
	Kidney-IRI	2.4165	1.00863	1.87016	1.62851	9.73678	8.13072	12.0455	8.63261
	Liver	0.724949	1.36585	1.73357	1.78611	1.20552	0.673083	0.783589	0.924233
	Lung	0.598871	1.26078	0.830014	1.71256	0.733359	0.843865	1.30598	1.10506
	Spleen	0.609378	0.724949	1.05065	1.47091	1.30598	0.763497	1.20552	1.70782

## Sheet: Fig 2L
	CD206
	Days after IRI	Kidney-Sham				Kidney-IRI
	D2	1053	651	790	681	4168	2642	3417	3120
	D4	851	706	551	604	2716	1876	3057	3519
	D8	366	685	790	667	1415	905	1861	1211
	EGR2
	Days after IRI	Kidney-Sham				Kidney-IRI
	D2	615	337	417	391	6015	5649	4150	5843
	D4	711	869	438	692	3216	3811	5024	3582
	D8	575	401	834	591	1306	877	1236	751
	Arginase
	Days after IRI	Kidney-Sham				Kidney-IRI
	D2	0.642427	1.40455	0.742806	0.913451	22.5853	18.3694	13.6516	19.3732
	D4	2.60986	0.933527	0.913451	1.7125	10.6402	13.0493	9.13451	15.2576
	D8	0.662503	0.72273	1.50569	2.20834	2.4091	1.70645	4.11555	3.31251
	IL-10
	Days after IRI	Kidney-Sham				Kidney-IRI
	D2	1.10417	1.30493	0.672541	0.883337	9.73678	8.13072	12.0455	8.63261
	D4	2.30872	0.622351	0.843185	1.20455	6.12313	4.31631	9.13451	7.82958
	D8	1.30355	0.879126	0.53201	1.9072	3.81441	1.52576	2.7805	2.60986
