# Supplementary material for: Targeting inflammation with chimeric antigen receptor macrophages using a signal switch
Source: Nat Biomed Eng. 2025 May 7;9(9):1502–16. doi: 10.1038/s41551-025-01387-8 (PMC12443588; doi:10.1038/s41551-025-01387-8)
Supplement: Supplementary file 5 — Statistical source data. [file 41551_2025_1387_MOESM5_ESM.xlsx]

## Sheet: Fig 3C
	Tubular injury score
	Control	0	0	0	0	0	0
	IRI+Vehicle	3	3	3	3	4	2
	IRI+CARΔ-M	3	2	3	3	3	3
	IRI+CAR-M	3	3	4	2	2	3	3	3

## Sheet: Fig 3D
	Serum Creatinine (mg/dl)
	Control	0.15	0.21	0.18	0.19	0.2	0.18
	IRI+Vehicle	1.02	1.06	0.75	0.83	1.15	0.91
	IRI+CARΔ-M	1.16	0.91	0.77	1.26	1.3	1.21
	IRI+CAR-M	0.87	1.21	1.45	1.03	0.83	1.14	0.93	1.25

## Sheet: Fig 3E
	Neutrophils (number per hpf)
	Control	0.6	0.9	1.2	0.6	1.1	0.8
	IRI+Vehicle	59	46	42	51	65	45
	IRI+CARΔ-M	55	45	47	35	53	44
	IRI+CAR-M	37	55	61	51	43	42	47	54

## Sheet: Fig 3F
		Control						IRI+vehicle						IRI+CARΔ-M						IRI+CAR-M
	IFN-γ	0.657307	0.910721	1.53731	0.821627	0.776082	2.14845	19.9831	12.7689	8.91852	23.2275	17.0896	21.9612	11.8315	15.0156	15.9642	10.3953	22.0832	17.6959	16.325	8.60193	22.6741	11.4497	18.687	14.8029	23.7052	16.9689
	IL-1	0.66477	0.734592	1.95167	1.29299	0.652609	0.871789	15.7612	12.3035	14.2927	22.4767	17.2876	24.8074	13.3699	16.7069	18.0543	23.3437	20.8352	21.5489	25.3723	17.8416	25.122	15.07	16.3768	24.8254	20.2636	11.5152
	IL-6	1.71442	0.713014	1.88361	0.771637	0.594436	0.67122	10.1817	7.42217	7.52144	17.2412	12.6621	6.04076	6.36186	13.3854	8.49506	10.2762	16.8528	8.31008	9.34157	16.5336	15.4242	13.9935	8.02989	12.6373	7.64306	12.3747

## Sheet: Fig 3G
		Control						IRI+vehicle						IRI+CARΔ-M						IRI+CAR-M
	CXCL1	1.58366	0.913797	0.682395	1.79208	0.692523	0.733034	12.4476	18.1712	8.60039	17.7271	9.03017	20.9393	11.3985	16.144	18.3871	8.38761	19.7169	9.08343	11.9731	9.33503	24.3968	12.0534	17.2513	13.6137	22.4071	17.2937
	CXCL2	1.14528	0.853859	1.38491	1.46364	0.869916	0.537987	25.0692	19.068	32.6242	13.4181	25.2179	23.7173	26.1639	16.405	28.8308	24.9756	33.0423	28.7995	32.2814	17.1608	29.2953	23.9727	19.1421	26.4873	26.7318	30.9443

## Sheet: Fig 3I
	CD206	CARΔ-M				CAR-M
	Kidney-Sham	561	428	702	638	709	577	481	419
	Kidney-IRI	615	817	535	633	597	903	617	681
	Egr2	CARΔ-M				CAR-M
	Kidney-Sham	609	919	861	687	801	973	751	691
	Kidney-IRI	637	871	679	718	766	947	1101	805
	Arginase	CARΔ-M				CAR-M
	Kidney-Sham	1.84571	0.722845	1.17545	0.687983	1.66163	0.506687	0.765091	0.840854
	Kidney-IRI	1.85317	0.570963	2.25291	0.604718	0.628076	0.920476	3.16119	1.65438
	IL-10	CARΔ-M				CAR-M
	Kidney-Sham	1.18396	1.71603	0.712152	0.769751	0.814632	1.39675	0.519852	1.54517
	Kidney-IRI	2.14905	3.71213	0.531209	1.21706	0.418577	1.69197	3.81869	3.23689

## Sheet: Fig 3K
	CD38	CARΔ-M				CAR-M
	Kidney-Sham	972	735	852	1011	518	699	961	787
	Kidney-IRI	3618	5116	3115	3971	2849	3547	4437	4227
	CD86	CARΔ-M				CAR-M
	Kidney-Sham	881	903	1105	796	919	962	814	705
	Kidney-IRI	6012	4823	5107	4691	5173	3730	4118	5519
	iNOS	CARΔ-M				CAR-M
	Kidney-Sham	1.03155	0.856189	1.63956	0.601365	0.807905	0.947575	1.73421	0.7642
	Kidney-IRI	23.5332	22.3847	33.6518	25.7232	19.6265	25.5036	22.1678	28.0786
	IL-1b	CARΔ-M				CAR-M
	Kidney-Sham	1.63826	1.45918	0.561616	0.706875	0.670761	0.884647	0.703711	1.55042
	Kidney-IRI	7.27148	11.8773	7.26384	6.76288	6.74981	10.4997	9.62217	11.2638
