# Supplementary material for: Targeting inflammation with chimeric antigen receptor macrophages using a signal switch
Source: Nat Biomed Eng. 2025 May 7;9(9):1502–16. doi: 10.1038/s41551-025-01387-8 (PMC12443588; doi:10.1038/s41551-025-01387-8)
Supplement: Supplementary file 6 — Statistical source data. [file 41551_2025_1387_MOESM6_ESM.xlsx]

## Sheet: Fig 4C
	Glomerulosclerosis (%)
	Control	0.5	0.8	1.2	1.6	1.1	0.6	2.4	1.8
	AN+Vehicle	42.9	26.8	31	24.1	33	18	37.5	50.1	21.2	30.5	44.7	20.5
	AN+UTD	44	25.1	28.3	37.2	49.7	36.7	22.3	38	19	30.9	28.1
	AN+CARΔ-M	39.3	35.2	48.7	40.1	27.9	34.7	37.6	45.5	23.8	19.3
	AN+CAR-M	10.2	15.5	13.3	21	9.1	29.1	8	6.3	23.5	17	11.3	25	31
	AN+M2	30.3	23.8	45.1	38.7	33.7	29.3	20.5	42.1	44.9	36.8
	Damaged tubules (%)
	Control	2.6	1.7	3.3	1.2	2.9	1	1.3	1.7
	AN+Vehicle	60.1	31.1	35.2	51.4	25	24.5	45	66.3	47.8	37	59	26.7
	AN+UTD	55.7	32	49.6	43.1	57.9	33.5	26.1	41	29	38.4	48.2
	AN+CARΔ-M	45.1	36.3	55.3	37.9	28.8	38.2	47.6	56.3	33.5	25.9
	AN+CAR-M	18.4	22.8	23.1	30.8	13.5	32	14	11.1	21.5	27.8	25.5	33	36.1
	AN+M2	37	30.9	60.8	56.9	28.1	44.1	39.2	57.1	47.7	42.5

## Sheet: Fig 4D
	Gomori trichrome (%)
	Control	0.7	1.2	1.6	1	0.8	0.7	1.3	1.2
	AN+Vehicle	13.3	9.1	10.2	8	11.5	7.6	14.7	16.9	12.2	15	18.2	13.1
	AN+UTD	20.5	15.1	9.8	8.1	18.5	16.7	13.5	10.9	11	14.7	14.4
	AN+CARΔ-M	18.1	11.2	15.3	9.5	12.3	6.5	13.8	16.1	9.3	7.3
	AN+CAR-M	5.2	4.4	6.2	4.3	7.1	7.5	7.3	3.6	8.7	6.1	5.8	11.2	10.6
	AN+M2	13.2	9.6	17.9	15.1	14.3	10.2	7.2	19.3	16	12.6

## Sheet: Fig 4E
	Proteinurina (mg/16h)
	Control	0.62	0.9	1.26	0.98	1.05	1.8	0.96	0.65
	AN+Vehicle	17.16	9.8	14.25	9.52	8.84	11.4	15.18	18.85	6.715	8.37	17.5	6.46
	AN+UTD	17.64	8.93	11.44	8.58	18.6	15.12	11.97	11.76	6.435	10.67	13.175
	AN+CARΔ-M	16.24	7.41	14.1	10.01	7.12	10.625	17.29	12.825	7.82	11.97
	AN+CAR-M	3.75	7.44	5.005	5.2	3.96	11.22	3.9	2.84	5.65	5.25	7.31	10.07	9.36
	AN+M2	9.52	12.65	13.6	19.17	7.565	10.44	10.8	17.81	16.68	7.92
	Creatinine clearance (ul/min)
	Control	72.1154	86.8056	72.9167	91.1458	97.6562	89.2857	66.2879	86.8056
	AN+Vehicle	9.4697	17.6554	14.9937	8.10185	35.636	26.7455	25.4876	10.945	21.5955	24.0385	11.7608	32.7932
	AN+UTD	10.27	39.0625	19.8413	21.6195	9.05797	35.6658	16.7726	16.3399	17.214	30.1535	30.5316
	AN+CARΔ-M	11.106	26.7455	8.68056	27.2817	30.4878	18.8079	17.3611	8.11134	22.9779	21.055
	AN+CAR-M	31.5657	59.5238	62.6929	66.7735	32.3276	22.9167	28.4091	40.0641	37.2024	44.4614	57.1237	18.6714	26.0417
	AN+M2	20.5911	34.7222	16.5344	9.90317	17.3611	31.9602	18.75	19.3452	9.4697	29.0698

## Sheet: Fig 4F
		Control
	IFN-γ	1.20325	0.92249	0.701895	0.742003	1.60433	1.00271	1.10298	0.611651
	TNF-α	0.881201	0.93127	1.50205	1.20164	0.730997	0.540737	1.70232	1.20164
	IL-1	0.772701	1.20421	0.812841	0.571999	0.602104	1.50526	1.30456	0.792771
	IL-6	0.651455	0.932082	1.20269	1.50336	0.821836	0.511142	1.80403	1.10246
		AN+vehicle
	IFN-γ	16.5447	11.3306	13.336	6.01624	6.61786	9.12463	8.32246	19.1517	8.82382	10.2276	15.943	7.21949
	TNF-α	20.528	13.919	12.0164	6.20846	7.30997	7.81065	10.2139	18.5253	9.81338	6.60901	17.2235	15.9217
	IL-1	25.3887	20.6722	17.6617	14.9523	8.52981	15.153	10.5368	19.8694	26.0912	16.8589	31.8112	9.83437
	IL-6	13.8309	7.1159	6.61478	8.8197	9.02015	10.5235	8.91993	15.234	6.01343	7.12156	14.0313	8.51903
		AN+UTD
	IFN-γ	21.5582	13.5365	12.233	9.52571	18.0487	6.21678	6.31705	14.7398	16.4444	7.11922	13.9376
	TNF-α	17.5239	10.7146	13.218	15.0205	19.4265	8.61174	7.10969	12.7173	10.1138	8.91215	9.51297
	IL-1	28.3993	13.6477	10.2358	9.03156	26.894	11.9417	22.9803	12.2428	18.6652	23.181	26.7936
	IL-6	17.5392	9.52127	11.8264	7.51679	16.136	10.2228	7.31635	13.9311	12.0269	8.71948	7.61702
		AN+CARΔ-M
	IFN-γ	22.0673	14.4841	16.0831	12.1925	9.31213	12.652	23.7593	19.7716	7.59549	8.61756
	TNF-α	18.7506	11.4646	14.1433	16.0719	11.7863	9.21456	21.6074	23.608	10.8218	14.5361
	IL-1	21.3872	9.60304	26.9523	8.66377	18.7766	12.6157	18.5887	23.0998	12.9718	9.80362
	IL-6	15.7669	10.1878	12.6543	8.04297	11.2656	7.91444	17.8285	14.9063	8.86875	7.32984
		AN+CAR-M
	IFN-γ	4.61245	3.50947	5.51489	3.10839	7.5203	10.2321	7.21949	5.1138	6.62355	2.80758	4.1111	7.82111	8.92409
	TNF-α	3.30451	3.40464	6.50887	3.80519	4.50614	11.2153	6.10833	4.40601	4.00546	3.50478	5.10696	10.6145	7.71051
	IL-1	7.92771	9.03156	6.9242	6.7235	7.5263	11.9376	11.6407	4.21473	5.51929	8.83086	8.32911	12.8449	14.6512
	IL-6	4.30963	2.30515	1.70381	3.30739	3.30739	7.52306	5.61254	3.60806	4.00896	2.1047	3.20717	6.91545	5.11142
		AN+M2
	IFN-γ	9.72928	16.9186	23.5656	17.5583	14.5915	13.0315	8.47203	19.3647	17.8234	10.8761
	TNF-α	12.313	8.80857	19.5676	14.5541	14.1399	9.49016	12.2593	18.3162	21.1464	8.17215
	IL-1	18.0288	19.8911	17.7608	26.9237	12.3399	15.9941	11.1464	26.7927	23.361	10.0977
	IL-6	7.23113	9.49339	13.0339	16.2843	11.6035	8.15188	8.36334	13.3535	14.1348	6.54974

## Sheet: Fig 4G
		Control
	CCL2	1.10204	1.90353	0.741374	0.91169	0.661226	0.621152	1.00186	1.30241
	CCL5	1.20379	0.953004	0.802529	0.832624	1.30411	1.60506	0.652055	0.812561
		AN+vehicle
	CCL2	45.284	26.0483	29.3544	18.2338	16.2301	20.7384	23.0427	39.5734	30.6568	35.065	33.1615	16.9314
	CCL5	33.9069	19.662	20.0632	11.9376	13.8436	16.8531	19.1604	28.1888	20.5648	17.455	26.7844	18.3579
		AN+UTD
	CCL2	41.2765	23.5436	33.1615	19.6364	43.3804	16.6308	25.9481	20.3377	22.7422	35.6661	29.5548
	CCL5	27.7876	21.7686	17.9566	11.737	25.38	13.8436	20.2639	27.0854	16.8477	27.8879	24.1762
		AN+CARΔ-M
	CCL2	34.1659	25.1917	45.4828	21.011	26.4171	17.7949	27.7645	36.7613	24.3342	18.1627
	CCL5	26.7327	23.2924	31.2136	23.5586	27.1559	14.8127	33.6823	28.9813	18.027	22.84
		AN+CAR-M
	CCL2	8.71616	10.6197	12.8238	15.3284	14.026	16.1299	7.51393	9.31727	12.5232	14.9277	17.7329	22.141	19.0353
	CCL5	13.8436	7.72435	7.32308	6.8215	9.63035	11.6367	8.42656	5.11612	5.51739	8.72751	11.2354	16.6525	13.5427
		AN+M2
	CCL2	15.1909	23.9475	36.8473	41.6413	27.2096	28.3288	18.5974	37.8642	44.0642	18.7076
	CCL5	12.5346	19.9912	28.15	25.2653	21.9706	15.2571	18.6928	29.8508	22.5678	26.5252

## Sheet: Fig 4H
	Days after ADR injection	AN
	D0	0.952391	1.30327	0.711787	1.20302
	D3	4.51133	6.11536	3.60906	4.81208
	D7	11.6292	7.81963	9.62417	13.133
	D14	15.2383	11.1279	13.4337	19.0478
	D28	9.52391	13.2332	17.7446	10.1254
	Days after ADR injection	AN+UTD-M
	D14	17.4764	20.5715	14.7205	12.0954
	D28	11.0477	14.1565	10.8573	17.6192
	Days after ADR injection	AN+CAR-M
	D14	7.20964	12.4557	8.0576	8.76205
	D28	8.38107	6.86626	9.87553	6.18403

## Sheet: Fig 4K
	CD206
	Days after ADR injection	Kidney-Normal				Kidney-AN
	D14	551	396	705	593	3599	2412	2163	2380
	D28	665	907	511	609	2149	2728	3016	2290
	EGR2
	Days after ADR injection	Kidney-Normal				Kidney-AN
	D14	526	1082	632	499	3717	4114	3317	3835
	D28	412	802	369	462	4231	3115	3479	3710
	Arginase
	Days after ADR injection	Kidney-Normal				Kidney-AN
	D14	2.45298	0.815264	1.69035	2.13089	12.632	15.9403	8.92258	17.2436
	D28	3.73085	1.37447	0.644077	0.867728	18.5469	12.7322	12.0305	13.6345
	IL-10
	Days after ADR injection	Kidney-Normal				Kidney-AN
	D14	2.82289	0.954142	1.17911	2.37496	6.91085	11.5181	8.81384	8.51337
	D28	2.18744	0.770781	1.13998	1.35413	9.91557	7.31148	6.61038	9.6151

## Sheet: Fig 4M
	CD38
	Days after ADR injection	Kidney-Normal				Kidney-AN
	D14	675	453	309	437	951	702	511	583
	D28	306	491	502	319	681	660	397	773
	CD86
	Days after ADR injection	Kidney-Normal				Kidney-AN
	D14	1130	1502	1306	1065	1735	2319	1125	1360
	D28	881	1039	1616	827	1442	1607	1275	891
	iNOS
	Days after ADR injection	Kidney-Normal				Kidney-AN
	D14	0.79955	2.29505	0.899719	1.80788	0.712301	2.86899	5.04547	1.08824
	D28	1.63038	0.641771	0.591012	1.74886	0.583691	1.08824	3.16578	1.48396
	IL-1b
	Days after ADR injection	Kidney-Normal				Kidney-AN
	D14	1.65265	0.546808	1.4243	1.38357	0.643847	4.2593	2.08012	1.08959
	D28	0.750535	0.825554	0.505319	2.11227	1.18753	2.27823	2.17918	0.72309
