# Supplementary material for: Targeting inflammation with chimeric antigen receptor macrophages using a signal switch
Source: Nat Biomed Eng. 2025 May 7;9(9):1502–16. doi: 10.1038/s41551-025-01387-8 (PMC12443588; doi:10.1038/s41551-025-01387-8)
Supplement: Supplementary file 7 — Statistical source data. [file 41551_2025_1387_MOESM7_ESM.xlsx]

## Sheet: Fig 5C
	Necrotic area (%)
	Control	0	0	0	0	0	0
	IRI+Vehicle	75	52	39	65	69	55	49	66
	IRI+UTD	58	60	70	71	67	45	43	69
	IRI+CARΔ-M	73	75	55	61	68	48
	IRI+CAR-M	19	25	33	17	11	13	22	15
	IRI+M2	38	37	28	33	43	27

## Sheet: Fig 5D
	Serum ALT (U/L)
	Control	15.2	6.8	22.7	30.9	25	13.5
	IRI+Vehicle	1029.4	637.3	783	705.5	1335	907.1	829	1307.7
	IRI+UTD	1261.3	705.2	1163	1530.5	775.7	761.6	1025	1108.2
	IRI+CARΔ-M	1353.2	1409.1	715.9	852.3	1318.6	991.5
	IRI+CAR-M	190.5	338	409.2	170	135	318.1	294.2	227.9
	IRI+M2	527.2	391.3	481.7	559	638.3	351.2
	Serum AST (U/L)
	Control	19.1	22.5	12.4	18.3	10.2	15.1
	IRI+Vehicle	802.8	771.6	613.3	742	759.2	603.3	534.5	988.1
	IRI+UTD	816	556.2	988.7	885.6	648.5	602.7	706.4	1056
	IRI+CARΔ-M	891.8	929.6	638.2	708	1102.7	605.2
	IRI+CAR-M	238.5	325.2	260	150.8	95.6	76.3	156.8	122
	IRI+M2	551	253.7	401.3	429	406.7	381.4

## Sheet: Fig 5E
	Neutrophils (number per hpf)
	Control	1.1	0.6	1.3	0.8	0.5	0.6
	IRI+Vehicle	45	29	33	41	51	39	44	53
	IRI+UTD	37	31	57	42	45	47	39	47
	IRI+CARΔ-M	55	47	40	38	51	33
	IRI+CAR-M	13	21	23	11	9	12	14	8
	IRI+M2	28	23	18	25	32	23

## Sheet: Fig 5F
		Control						IRI+vehicle								IRI+UTD								IRI+CARΔ-M						IRI+CAR-M								IRI+M2
	IFN-γ	1.09238	0.585914	0.844114	1.34065	0.903698	1.39031	19.067	13.2079	16.1871	8.44114	22.94	10.1294	11.8176	15.7899	14.5982	13.2036	17.3788	18.1733	10.5266	14.8961	12.7114	18.5705	15.0362	13.5997	9.90181	17.7185	18.8424	13.343	6.05776	8.83837	9.03698	5.46191	4.17092	8.14322	3.87299	5.16399	12.2991	10.1086	8.3806	6.48282	11.7142	7.15621
	TNF-α	0.672271	0.643041	1.3348	1.46146	0.837902	1.07174	20.6553	13.2506	14.6146	10.2302	19.7784	11.0096	8.57389	15.8812	14.6133	9.35333	22.5064	18.4144	16.2709	10.7174	18.7067	17.2452	15.6362	24.0806	11.819	19.7034	17.4099	15.4676	8.47645	6.52784	8.57389	4.87153	3.02035	3.41007	4.4818	2.63062	10.2565	11.8987	8.3744	8.89455	13.6546	7.12618
	IL-1	1.00248	1.70371	0.892204	0.771907	0.872155	1.20297	8.92204	7.31808	9.52353	12.13	17.2426	7.91956	9.12254	13.4332	8.6213	7.71907	13.6337	16.9419	10.8267	12.6312	7.11758	18.0446	12.3627	7.4875	13.2247	8.4336	15.5019	9.25227	4.00991	9.32303	8.6213	7.71907	7.01734	5.31313	3.30817	3.10768	8.85446	11.6116	5.58709	7.26984	8.24531	5.75716
	CXCL1	1.2783	0.550651	0.747312	1.08164	0.766978	1.2783	25.6872	21.8742	10.6361	18.563	30.5035	16.6565	18.9644	19.8674	10.6376	21.0715	31.1056	28.5971	19.8674	14.7501	18.3623	26.1889	27.0631	21.9144	14.3498	16.7409	28.6621	15.3407	9.63269	8.52895	13.245	10.6361	3.81294	8.32827	7.72622	4.2143	14.0131	15.9491	13.7681	9.88951	17.1302	11.5739
	CXCL2	1.20182	0.881335	1.30197	0.550834	1.35205	0.721092	20.7314	12.6191	9.61456	16.7253	15.9241	13.3202	11.0167	21.5326	11.217	20.0303	24.3369	17.6267	8.61305	13.22	17.2261	16.525	24.4413	19.4309	14.8236	11.9792	18.7853	13.4844	4.50683	7.91198	11.5174	6.61001	4.90743	3.40516	8.81335	9.31411	13.7968	10.6877	7.92518	9.43532	12.4899	6.89092

## Sheet: Fig 5I
	CD206	UTD-M				CAR-M
	Liver	891	611	652	750	3361	2864	2705	3670
	Kidney	550	487	391	633	893	622	713	548
	Lung	592	687	606	463	616	526	707	588
	Egr2	UTD-M				CAR-M
	Liver	305	585	386	411	4652	3367	4173	4502
	Kidney	334	291	650	594	309	415	573	344
	Lung	399	456	508	537	408	612	669	703
	Arginase	UTD-M				CAR-M
	Liver	0.951126	1.28701	0.653899	0.723252	15.6539	20.7068	14.366	18.8244
	Kidney	1.48613	0.77279	0.703437	0.990756	1.58521	2.27874	0.535008	0.752975
	Lung	1.78336	0.673714	1.28798	1.48613	1.60355	1.08983	0.842143	1.28798
	IL-10	UTD-M				CAR-M
	Liver	0.64813	0.526606	0.870925	1.11397	5.87368	11.6461	9.62068	10.4308
	Kidney	1.62033	0.891179	0.962068	1.7216	1.92414	1.51906	0.729146	1.0127
	Lung	1.21524	1.11231	0.678511	0.911433	1.82287	2.63303	1.31651	0.870925

## Sheet: Fig 5K
	CD38	UTD-M				CAR-M
	Liver	5207	5038	4124	4858	663	819	1120	775
	Kidney	811	605	772	634	752	553	594	648
	Lung	593	707	486	491	558	574	655	731
	CD86	UTD-M				CAR-M
	Liver	8190	6771	8352	7500	1835	1568	1106	2679
	Kidney	1530	950	1126	1283	1203	886	937	1135
	Lung	1337	1056	824	1406	1626	1607	1359	839
	iNOS	UTD-M				CAR-M
	Liver	15.9631	21.1158	14.6497	19.1962	3.63717	4.24337	0.767848	1.51549
	Kidney	1.51549	0.788054	0.717331	1.01033	1.62305	2.32375	0.545576	0.767053
	Lung	1.81859	0.687021	1.31581	1.51533	1.61652	1.11136	0.858777	1.31342
	IL-1b	UTD-M				CAR-M
	Liver	6.3561	11.6024	9.5846	10.3917	0.726412	2.62315	1.31158	1.41247
	Kidney	1.61425	0.887837	0.95846	1.71514	1.91692	1.51336	0.726412	1.00891
	Lung	1.21069	1.1098	0.675967	0.908015	1.81603	2.63281	1.31602	0.867659
