# Supplementary material for: Targeting inflammation with chimeric antigen receptor macrophages using a signal switch
Source: Nat Biomed Eng. 2025 May 7;9(9):1502–16. doi: 10.1038/s41551-025-01387-8 (PMC12443588; doi:10.1038/s41551-025-01387-8)
Supplement: Supplementary file 8 — Statistical source data. [file 41551_2025_1387_MOESM8_ESM.xlsx]

## Sheet: Fig 6C
	CAR Transduction efficiency (%)
	UTD	1.1	0.9	0.5	1.3	0.4
	CAR-M	51.3	52.8	42.4	59.3	47.3

## Sheet: Fig 6E
	p-STAT6 (mean fluorescence intensity)
	CAR-M	1568	2517	2291	1869	2811
	CAR-M.TNF-a	3816	4922	4573	5014	3227
	CAR-M.IL-4	5095	6551	5927	5312	4910
	p-AKT (mean fluorescence intensity)
	CAR-M	1885	1206	1614	2177	1591
	CAR-M.TNF-a	3729	3615	4877	5021	4108
	CAR-M.IL-4	4728	6517	6021	7103	5469
	p-JAK3 (mean fluorescence intensity)
	CAR-M	915	1105	1429	876	1638
	CAR-M.TNF-a	3302	2706	3662	2119	2523
	CAR-M.IL-4	3150	3854	3405	2557	2250
	p-TYK2 (mean fluorescence intensity)
	CAR-M	763	1138	907	1217	1059
	CAR-M.TNF-a	2056	1957	2615	3304	2459
	CAR-M.IL-4	4731	4118	3695	5308	3881

## Sheet: Fig 6G
	CD206 (mean fluorescence intensity)
	CAR-M	2729	2067	2405	2638	3161
	CAR-M.TNF-a	4561	5803	5617	4922	4712
	CAR-M.IL-4	6148	6302	5934	5528	4620
	CD200R (mean fluorescence intensity)
	CAR-M	1827	2516	2830	1669	2019
	CAR-M.TNF-a	3308	4105	3629	2764	3007
	CAR-M.IL-4	4503	3811	2837	3605	4022

## Sheet: Fig 6H
	IL-10 (pg/ml)
	CAR-M	20.7	0	0	0	15.9
	CAR-M.TNF-a	155.9	117.5	89.6	110.7	121.8
	CAR-M.IL-4	126.3	95.1	77.6	105.3	138.2

## Sheet: Fig 6I
	Ratio (Mac: T)	CAR-M
	0.5:1	30844	40925	37008	24227	29263
	1:1	40127	29381	25991	39409	36351
	2:1	29067	39206	35091	34231	45928
	4:1	25956	31492	40991	37318	43519
	Ratio (Mac: T)	CAR-M+TNF-a
	0.5:1	30622	38031	25837	22742	29359
	1:1	21464	34861	26938	19566	33367
	2:1	25153	16308	23879	31059	19639
	4:1	27487	17569	19101	25913	14631

## Sheet: Fig 6J
	Uptake apoptotic cells (%)
	CAR-M	29.3	35.2	25.8	28.7	21.9
	CAR-M+TNF-a	79.5	85.6	66.7	70.3	72.4
