# Supplementary material for: Targeting inflammation with chimeric antigen receptor macrophages using a signal switch
Source: Nat Biomed Eng. 2025 May 7;9(9):1502–16. doi: 10.1038/s41551-025-01387-8 (PMC12443588; doi:10.1038/s41551-025-01387-8)
Supplement: Supplementary file 9 — Statistical source data. [file 41551_2025_1387_MOESM9_ESM.xlsx]

## Sheet: ED Fig 1D
	MOI	% CAR+
	0	1.5	0.8	2.1	2
	100	5.3	10.7	8.1	7.5
	250	22.9	30.1	18.6	20.4
	500	38.1	43	33.5	31.9
	1000	45.2	41	36.2	33.9

## Sheet: ED Fig 1E
	MOI	CD38 (mean fluorescence intensity)
	0	2031	1305	1764	1553
	100	1679	2033	1896	1770
	250	4613	5019	3379	4712
	500	6845	7130	5716	4891
	1000	7902	8316	5756	5160
	MOI	CD86 (mean fluorescence intensity)
	0	1682	2216	1778	2069
	100	2513	1840	3387	1669
	250	5771	7023	6129	6615
	500	11058	8677	13350	9116
	1000	7953	12552	9876	10067
	MOI	CD206 (mean fluorescence intensity)
	0	2217	2610	1716	1883
	100	2619	2049	1646	1337
	250	1946	2740	2253	2611
	500	3116	1763	1459	2335
	1000	1667	1757	1389	2750

## Sheet: ED Fig 1F
	CD38 (mean fluorescence intensity)
	UTD	1319	870	706	991
	CARΔ-M	6631	5612	4207	4716
	CAR-M	5837	4315	3862	5992
	CD86 (mean fluorescence intensity)
	UTD	1601	1703	2164	1174
	CARΔ-M	8310	7981	7309	6730
	CAR-M	6155	8692	7858	9857

## Sheet: ED Fig 1G
	IL-1b (pg/ml)
	UTD	75	106	59	83
	CARΔ-M	561	395	633	325
	CAR-M	611	387	428	409
	IL-6 (ng/ml)
	UTD	0.29	0.41	0.28	0.46
	CARΔ-M	3.1	3.85	2.67	4.21
	CAR-M	4.28	2.77	3.4	4.55

## Sheet: ED Fig 1H
	CD38
	Days post transduction	UTD-M				CAR-M
	D1	1165	1643	1476	1776	7715	5310	6083	8102
	D3	2018	1037	1692	1476	5563	6052	6684	4109
	D7	2417	1514	1638	1227	4318	2461	3107	3941
	D14	1489	1257	2213	1364	2816	2017	1916	3205
	CD86
	Days post transduction	UTD-M				CAR-M
	D1	1557	2115	2516	1860	7950	9658	12065	8731
	D3	2317	2209	1673	1338	6691	8416	9142	7017
	D7	2915	1975	2263	2602	5356	6029	4128	5516
	D14	2569	2118	1817	2940	3812	2745	2216	3705

## Sheet: ED Fig 1I
	iNOS
	Days post transduction	UTD-M				CAR-M
	D1	1.2256	0.773506	1.62256	0.810055	41.7016	73.4801	69.3118	45.2026
	D3	2.35136	1.14702	0.693381	0.892268	20.6258	33.1123	25.9336	18.247
	D7	1.50296	0.682639	2.80028	2.20237	2.93947	1.34806	0.922339	3.53361
	D14	3.11256	2.60015	0.760116	1.92686	3.33581	1.61561	1.05876	1.7206
	IL-1b
	Days post transduction	UTD-M				CAR-M
	D1	1.33501	2.2496	0.642016	1.03691	12.6226	22.6027	18.1157	15.3558
	D3	1.52691	0.850251	0.730369	0.662551	5.13289	8.22396	4.61226	7.56013
	D7	2.32286	1.12261	0.794201	0.7327	2.2417	1.50085	3.24051	0.912631
	D14	1.63616	1.70156	0.813773	1.11685	0.630022	2.6027	2.82698	1.91159
	IL-6
	Days post transduction	UTD-M				CAR-M
	D1	1.61563	0.532187	1.31127	1.70251	16.9125	39.0251	31.0026	27.5037
	D3	2.72517	0.722638	0.783645	1.81206	15.4416	9.33363	11.8086	6.61574
	D7	1.22562	0.660064	3.2031	1.53111	1.5158	3.6369	1.23603	4.11126
	D14	2.20233	1.6153	0.733561	1.22607	0.693306	2.71159	3.6225	2.0225

## Sheet: ED Fig 2D
	TRAF1
	CARΔ-M	1.62368	0.696712	0.671238	0.934357
	CARΔ-M.TNF-a	17.2187	23.5214	15.1287	26.7393
	TRAF2
	CARΔ-M	0.949578	1.82113	0.622755	1.25806
	CARΔ-M.TNF-a	7.73561	5.09356	8.97453	11.028
	TNFAIP3
	CARΔ-M	1.60191	0.815106	1.02279	0.927956
	CARΔ-M.TNF-a	16.8651	12.616	15.8368	11.5596

## Sheet: ED Fig 2E
	CD38 (mean fluorescence intensity)
	CARΔ-M	1056	1329	1510	931
	CARΔ-M.TNF-a	4528	3027	3316	4719
	CD86 (mean fluorescence intensity)
	CARΔ-M	2169	2537	1864	2357
	CARΔ-M.TNF-a	6315	7234	5814	5916

## Sheet: ED Fig 2F
	p-STAT6 (mean fluorescence intensity)
	CARΔ-M	2601	1563	2027	1864
	CARΔ-M.TNF-a	2183	2056	1619	2467
	p-AKT (mean fluorescence intensity)
	CARΔ-M	1527	1138	1837	1359
	CARΔ-M.TNF-a	1204	1553	1368	1083
	CD206 (mean fluorescence intensity)
	CARΔ-M	1462	1025	1151	1328
	CARΔ-M.TNF-a	916	885	1225	859
	EGR2 (mean fluorescence intensity)
	CARΔ-M	919	1153	1062	761
	CARΔ-M.TNF-a	681	1218	775	709
	PD-L2 (mean fluorescence intensity)
	CARΔ-M	799	865	1069	1140
	CARΔ-M.TNF-a	707	846	760	911

## Sheet: ED Fig 3A
	p-JAK3 (mean fluorescence intensity)
	CAR-M	2326	1877	2063	1915
	CAR-M.TNF-a	5128	4512	5738	4339	4018	3551
	CAR-M.IL-4	3918	6522	6018	5657	5531	4602
	p-TYK2 (mean fluorescence intensity)
	CAR-M	1126	1338	1217	865
	CAR-M.TNF-a	2257	2016	1893	1776	1482	2317
	CAR-M.IL-4	3816	4511	3567	2722	3015	3609

[truncated: 17 more sheets: ED Fig 3B, ED Fig 3C, ED Fig 4B, ED Fig 4C, ED Fig 5B, ED Fig 5C, ED Fig 5D, ED Fig 5E, ED Fig 5F, ED Fig 5G, ED Fig 6A, ED Fig 6C, ED Fig 7A, ED Fig 7B, ED Fig 8B, ED Fig 8C, ED Fig 8D]
